# Supplementary material for: Global identification of conserved post-transcriptional regulatory programs in trypanosomatids
Source: Nucleic Acids Res. 2013 Jul 22;41(18):8591–600. doi: 10.1093/nar/gkt647 (PMC3794602; doi:10.1093/nar/gkt647)
Supplement: Supplementary Data [file supp_gkt647_nar-01574-v-2013-File007.zip]

Archive with 7 entries (7 files):
- NAR-01574-2013 Suppl files/Supplementary_Data_File_1.pdf
- NAR-01574-2013 Suppl files/Supplementary_Data_File_2.zip
- NAR-01574-2013 Suppl files/Supplementary_Data_File_3.zip
- NAR-01574-2013 Suppl files/Supplementary_Data_File_4.zip
- NAR-01574-2013 Suppl files/Supplementary_Data_File_5.zip
- NAR-01574-2013 Suppl files/Supplementary_Data_File_6.zip
- NAR-01574-2013 Suppl files/Supplementary_Data_File_7.zip
